# Supplementary material for: Profiling the Murine Acute Phase and Inflammatory Responses to African Snake Venom: An Approach to Inform Acute Snakebite Pathology
Source: Toxins (Basel). 2022 Mar 22;14(4):229. doi: 10.3390/toxins14040229 (PMC9028489; doi:10.3390/toxins14040229)
Supplement: Supplementary file 1 [file toxins-14-00229-s001.zip]

Archive with 1 entries (1 files):
- toxins-1601964-supplementary.pdf
